# Supplementary material for: (1→3)-α-d-Glucooligosaccharides Increase the Killing Capacity of NK Cells against Selected Human Colon Cancer Cells
Source: Molecules. 2023 May 20;28(10):4212. doi: 10.3390/molecules28104212 (PMC10220765; doi:10.3390/molecules28104212)
Supplement: Supplementary file 1 [file molecules-28-04212-s001.zip]

Archive with 1 entries (1 files):
- molecules-2383569-supplementary.pdf
